# Supplementary material for: Metabolomics of Duodenal Juice for Biliary Tract Cancer Diagnosis
Source: Cancers (Basel). 2023 Sep 1;15(17):4370. doi: 10.3390/cancers15174370 (PMC10486759; doi:10.3390/cancers15174370)
Supplement: Supplementary file 1 [file cancers-15-04370-s001.zip]

Archive with 1 entries (1 files):
- cancers-2498654-supplementary.pdf
